# Supplementary material for: Acalculous Cholecystitis as a Complication of Primary Epstein-Barr Virus Infection: A Case-Based Scoping Review of the Literature
Source: Viruses. 2024 Mar 18;16(3):463. doi: 10.3390/v16030463 (PMC10974004; doi:10.3390/v16030463)
Supplement: Supplementary file 1 [file viruses-16-00463-s001.zip]

Archive with 1 entries (1 files):
- viruses-2921983-supplementary.pdf
